# Supplementary material for: First record of the genus Pycnodictya with its subspecies P. galinieri galinieri from Egypt (Orthoptera, Acrididae)
Source: Zookeys. 2016 Nov 9;(630):105–14. doi: 10.3897/zookeys.630.10162 (PMC5126524; doi:10.3897/zookeys.630.10162)
Supplement: XML Treatment for Pycnodictya [file zookeys.630.10162-treatment1.xml]

<!DOCTYPE tp:taxon-treatment
  PUBLIC "-//TaxonX//DTD Taxonomic Treatment Publishing DTD v0 20100105//EN" "tax-treatment-NSO.dtd">
<tp:taxon-treatment xmlns:tp="http://www.plazi.org/taxpub"><tp:treatment-meta><kwd-group><label>Taxon classification</label><kwd><named-content content-type="kingdom">Animalia</named-content></kwd><kwd><named-content content-type="order">Orthoptera</named-content></kwd><kwd><named-content content-type="family">Acrididae</named-content></kwd></kwd-group><mixed-citation publication-type="journal"><person-group><name><surname>Haggag</surname><given-names>Asmaa A.</given-names></name></person-group><article-title>First record of the genus <italic><tp:taxon-name><tp:taxon-name-part taxon-name-part-type="genus">Pycnodictya</tp:taxon-name-part></tp:taxon-name></italic> with its subspecies <italic><tp:taxon-name><tp:taxon-name-part taxon-name-part-type="genus">P.</tp:taxon-name-part> <tp:taxon-name-part taxon-name-part-type="species">galinieri</tp:taxon-name-part> <tp:taxon-name-part taxon-name-part-type="subspecies">galinieri</tp:taxon-name-part></tp:taxon-name></italic> from Egypt (<tp:taxon-name><tp:taxon-name-part taxon-name-part-type="order">Orthoptera</tp:taxon-name-part></tp:taxon-name>, <tp:taxon-name><tp:taxon-name-part taxon-name-part-type="family">Acrididae</tp:taxon-name-part></tp:taxon-name>)</article-title><source>Zookeys</source><day>9</day><month>11</month><year>2016</year><volume>2016</volume><issue>630</issue><fpage>105</fpage><lpage>114</lpage><pub-id pub-id-type="doi">10.3897/zookeys.630.10162</pub-id></mixed-citation></tp:treatment-meta><tp:nomenclature><label>Genus</label><tp:taxon-name>
              <tp:taxon-name-part taxon-name-part-type="genus">Pycnodictya</tp:taxon-name-part>
            </tp:taxon-name><tp:taxon-authority>Stål, 1873</tp:taxon-authority><tp:nomenclature-citation-list><tp:nomenclature-citation><tp:taxon-name>
                  <tp:taxon-name-part taxon-name-part-type="genus">Pycnodictya</tp:taxon-name-part>
                </tp:taxon-name><comment>Stål, 1873: 116, 121.</comment></tp:nomenclature-citation></tp:nomenclature-citation-list></tp:nomenclature><tp:treatment-sec sec-type="material" id="SECID0EHNAC"><title>Type-species.</title><p>
              <italic><tp:taxon-name><tp:taxon-name-part taxon-name-part-type="genus">Gryllus</tp:taxon-name-part> <tp:taxon-name-part taxon-name-part-type="species">obscurus</tp:taxon-name-part></tp:taxon-name></italic> Linnaeus, 1758: 433.</p></tp:treatment-sec><tp:treatment-sec sec-type="diagnosis" id="SECID0EXNAC"><title>Diagnosis</title><p>(adapted from <xref ref-type="bibr" rid="B27">Stål 1873</xref>, <xref ref-type="bibr" rid="B23">Saussure 1884</xref>, <xref ref-type="bibr" rid="B6">Dirsh 1965</xref>). Species belonging to this robust genus are well recognized by their thick hind femur having the upper carina serrated and the lower marginal area highly expanded, as well as by their robust, rugose head and pronotum, and their brightly colored hind wings with dark or at least smoky transverse fascia. They are also generally characterized by their globular heads with prominent eyes and filiform antennae, a distinct median carina of the pronotum crossed by the third transverse sulcus that continues on the lateral lobes, while the lateral carinae are absent and the posterior margin is acutely angular; the meso- and metasternal interspace are very wide. The elongate supra-anal plate is angular, the cerci are narrowly conical with subacute apices, and the subgenital plate is conical with an obtuse apex in males. The female ovipositor valves are short, robust with curved apices.</p><!--PageBreak--></tp:treatment-sec><ref-list><ref id="B27"><mixed-citation xmlns:xlink="http://www.w3.org/1999/xlink" xlink:type="simple">
          <person-group><name name-style="western"><surname>Stål</surname><given-names>C</given-names></name></person-group> (<year>1873</year>) <source>Recencio Orthopterorum. Revue critique des Orthoptères décrits par Linné</source>, <publisher-name>De Geer et Thunberg</publisher-name>, <publisher-loc>Stockholm</publisher-loc> <volume>1</volume> <tp:taxon-name><tp:taxon-name-part taxon-name-part-type="superfamily">Acridiodea</tp:taxon-name-part></tp:taxon-name>, <size units="page">154 pp</size>.</mixed-citation></ref><ref id="B23"><mixed-citation xmlns:xlink="http://www.w3.org/1999/xlink" xlink:type="simple">
          <person-group><name name-style="western"><surname>Saussure</surname><given-names>H</given-names></name></person-group> (<year>1884</year>) <article-title>Prodromus Oedipodiorum, Insectorum ex ordine Orthopterorum.</article-title> <source>Mémoires de la Société de physique et d’histoire Naturelle de Genève</source> <volume>28</volume>(<issue>9</issue>): <fpage>1</fpage>–<lpage>256</lpage>.</mixed-citation></ref><ref id="B6"><mixed-citation xmlns:xlink="http://www.w3.org/1999/xlink" xlink:type="simple">
          <person-group><name name-style="western"><surname>Dirsh</surname><given-names>VM</given-names></name></person-group> (<year>1965</year>) <source>The African Genera of <tp:taxon-name><tp:taxon-name-part taxon-name-part-type="superfamily">Acridoidea</tp:taxon-name-part></tp:taxon-name>.</source> <publisher-name>Cambridge University Press</publisher-name>, <publisher-loc>Cambridge</publisher-loc>, <size units="page">579 pp</size>.</mixed-citation></ref></ref-list></tp:taxon-treatment>
