# Supplementary material for: First record of the genus Pycnodictya with its subspecies P. galinieri galinieri from Egypt (Orthoptera, Acrididae)
Source: Zookeys. 2016 Nov 9;(630):105–14. doi: 10.3897/zookeys.630.10162 (PMC5126524; doi:10.3897/zookeys.630.10162)
Supplement: XML Treatment for Pycnodictya galinieri galinieri [file zookeys.630.10162-treatment2.xml]

<!DOCTYPE tp:taxon-treatment
  PUBLIC "-//TaxonX//DTD Taxonomic Treatment Publishing DTD v0 20100105//EN" "tax-treatment-NSO.dtd">
<tp:taxon-treatment xmlns:tp="http://www.plazi.org/taxpub"><tp:treatment-meta><kwd-group><label>Taxon classification</label><kwd><named-content content-type="kingdom">Animalia</named-content></kwd><kwd><named-content content-type="order">Orthoptera</named-content></kwd><kwd><named-content content-type="family">Acrididae</named-content></kwd></kwd-group><mixed-citation publication-type="journal"><person-group><name><surname>Haggag</surname><given-names>Asmaa A.</given-names></name></person-group><article-title>First record of the genus <italic><tp:taxon-name><tp:taxon-name-part taxon-name-part-type="genus">Pycnodictya</tp:taxon-name-part></tp:taxon-name></italic> with its subspecies <italic><tp:taxon-name><tp:taxon-name-part taxon-name-part-type="genus">P.</tp:taxon-name-part> <tp:taxon-name-part taxon-name-part-type="species">galinieri</tp:taxon-name-part> <tp:taxon-name-part taxon-name-part-type="subspecies">galinieri</tp:taxon-name-part></tp:taxon-name></italic> from Egypt (<tp:taxon-name><tp:taxon-name-part taxon-name-part-type="order">Orthoptera</tp:taxon-name-part></tp:taxon-name>, <tp:taxon-name><tp:taxon-name-part taxon-name-part-type="family">Acrididae</tp:taxon-name-part></tp:taxon-name>)</article-title><source>Zookeys</source><day>9</day><month>11</month><year>2016</year><volume>2016</volume><issue>630</issue><fpage>105</fpage><lpage>114</lpage><pub-id pub-id-type="doi">10.3897/zookeys.630.10162</pub-id></mixed-citation></tp:treatment-meta><tp:nomenclature><tp:taxon-name>
              <tp:taxon-name-part taxon-name-part-type="genus">Pycnodictya</tp:taxon-name-part>
              <tp:taxon-name-part taxon-name-part-type="species">galinieri</tp:taxon-name-part>
              <tp:taxon-name-part taxon-name-part-type="subspecies">galinieri</tp:taxon-name-part>
            </tp:taxon-name><tp:taxon-authority>(Reiche &amp; Fairmaire, 1849)</tp:taxon-authority><xref ref-type="fig" rid="F1">Figs 1–8</xref><xref ref-type="fig" rid="F2">, 9–14</xref><tp:nomenclature-citation-list><tp:nomenclature-citation><tp:taxon-name>
                  <tp:taxon-name-part taxon-name-part-type="genus">Oedipoda</tp:taxon-name-part> <tp:taxon-name-part taxon-name-part-type="species">galinieri</tp:taxon-name-part></tp:taxon-name><comment>Reiche &amp; Fairmaire, 1849: 432.</comment></tp:nomenclature-citation><tp:nomenclature-citation><tp:taxon-name>
                  <tp:taxon-name-part taxon-name-part-type="genus">Humbe</tp:taxon-name-part> <tp:taxon-name-part taxon-name-part-type="species">hyalodes</tp:taxon-name-part></tp:taxon-name><comment>Karsch, 1896: 265.</comment></tp:nomenclature-citation><tp:nomenclature-citation><tp:taxon-name>
                  <tp:taxon-name-part taxon-name-part-type="genus">Humbe</tp:taxon-name-part> <tp:taxon-name-part taxon-name-part-type="species">miniatipennis</tp:taxon-name-part></tp:taxon-name><comment>Karsch, 1896: 265.</comment></tp:nomenclature-citation></tp:nomenclature-citation-list></tp:nomenclature><tp:treatment-sec sec-type="material" id="SECID0EWAAE"><title>Type specimen.</title><p>Unspecified male collected from Ethiopia deposited in <abbrev xmlns:xlink="http://www.w3.org/1999/xlink" content-type="institution" id="ABBRID0E3AAE" xlink:type="simple"><def><p>Muséum national d’Histoire naturelle Paris, France </p></def>(MNHN)</abbrev>.</p></tp:treatment-sec><tp:treatment-sec sec-type="material" id="SECID0EHBAE"><title>Material examined.</title><p>1♀, Halaib II in Gabal Elba (<named-content xmlns:xlink="http://www.w3.org/1999/xlink" content-type="dwc:verbatimCoordinates" xlink:type="simple"><named-content content-type="geo-json" specific-use="{&#34;type&#34;:&#34;Point&#34;,&#34;coordinates&#34;:[36.370556,22.187778]}" id="NCID0EQBAE" xlink:type="simple">22°11'16"N, 36°22'14"E</named-content></named-content>), 2003 [<named-content xmlns:xlink="http://www.w3.org/1999/xlink" content-type="dwc:institutional_code" xlink:type="simple">CUE</named-content>, Efflatoun Bey Collection, Entomology Department, faculty of science, Cairo University, Egypt].</p></tp:treatment-sec><tp:treatment-sec sec-type="description" id="SECID0EVBAE"><title>Description.</title><p>The body of the female is robust, medium-sized, and brownish, with sparse hairs on pronotum, sternum, legs, and mouth parts. Head (Figs <xref ref-type="fig" rid="F1">1</xref>, <xref ref-type="fig" rid="F2">9</xref>) rugose, prominent, and straight. Eyes rounded with obtuse rounded apex. Frons (Fig. <xref ref-type="fig" rid="F1">3</xref>) with rounded obtuse angle to fastigium of vertex. Frontal ridge shallowly sulcate with obtuse lateral carinulae, wide above ocellus, excurved between antennae then straight below ocellus, not reaching clypeus; surface coarsely punctured and wrinkled above ocellus. Fastigial foveolae shallow and oval. Fastigium of vertex wide, shallow with obtuse margins. Vertex broad and convex with low carinula between eyes. Antennae (Fig. <xref ref-type="fig" rid="F2">12</xref>) yellowish brown, filiform, with 27 flagellomers, shorter than head and pronotum together.</p><fig id="F1" position="float" orientation="portrait"><label>Figures 1–8.</label><caption><p>♀ <italic><tp:taxon-name><tp:taxon-name-part taxon-name-part-type="genus">Pycnodictya</tp:taxon-name-part> <tp:taxon-name-part taxon-name-part-type="species">galinieri</tp:taxon-name-part> <tp:taxon-name-part taxon-name-part-type="subspecies">galinieri</tp:taxon-name-part></tp:taxon-name></italic>. <bold>1</bold> dorsal view of head and pronotum <bold>2</bold> lateral view of head and pronotum <bold>3</bold> anterior view of head <bold>4</bold> ventral view of meso- and metasternum <bold>5</bold> external side of hind femur <bold>6</bold> dorsal view of abdominal apex <bold>7</bold> ventral view of abdominal apex <bold>8</bold> lateral view of abdominal apex.</p></caption><graphic xmlns:xlink="http://www.w3.org/1999/xlink" xlink:href="zookeys-630-105-g001.jpg" position="float" orientation="portrait" xlink:type="simple" id="oo_110255.jpg"/></fig><fig id="F2" position="float" orientation="portrait"><label>Figures 9–14.</label><caption><p>Digital photos of female <italic><tp:taxon-name><tp:taxon-name-part taxon-name-part-type="genus">Pycnodictya</tp:taxon-name-part> <tp:taxon-name-part taxon-name-part-type="species">galinieri</tp:taxon-name-part> <tp:taxon-name-part taxon-name-part-type="subspecies">galinieri</tp:taxon-name-part></tp:taxon-name></italic> <bold>9</bold> dorsal view <bold>10</bold> lateral view <bold>11</bold> lateral view of head &amp; pronotum <bold>12</bold> antenna <bold>13</bold> dorsal view of pronotum <bold>14</bold> dorsal view of base of hind tibia.</p></caption><graphic xmlns:xlink="http://www.w3.org/1999/xlink" xlink:href="zookeys-630-105-g002.jpg" position="float" orientation="portrait" xlink:type="simple" id="oo_110257.jpg"/></fig><p>
              <italic>Pronotum</italic> (Figs <xref ref-type="fig" rid="F1">1</xref>, <xref ref-type="fig" rid="F2">9</xref>, <xref ref-type="fig" rid="F2">13</xref>) constricted in the posterior half of prozona, coarsely punctured and wrinkled especially in metazona; anterior margin dentate with slightly acute angle at median carina; third transverse sulcus sharp; metazona coarsely wrinkled with tubercles, its length slightly longer than prozona, posterior angle highly acute angular, median carina obtuse, distinct, crossed by third transverse sulcus only and raised in prozona. Lateral lobes (Figs <xref ref-type="fig" rid="F1">2</xref>, <xref ref-type="fig" rid="F2">10</xref>, <xref ref-type="fig" rid="F2">11</xref>) with three transverse sulci, with anterior and posterior margin straight, anterior and posterior lower angle obtusely rounded and lower margin distinctly convex from second sulcus to posterior margin. Mesosternal interspace (Fig. <xref ref-type="fig" rid="F1">4</xref>) about three times as broad as long and metasternal interspace about 3.25 times as broad as long.</p><p>
              <italic>Elytra</italic> (Fig. <xref ref-type="fig" rid="F2">9</xref>) wide, about 4.25 times as long as its maximum width, slightly narrowing toward obliquely truncate apex; opaque and with obtuse dark spots that do not form definite transverse bands, leaving the apical third transparent with brownish veins; second branch of medial vein with five branches apically; intercalary vein straight then raised apically, behind middle closer to cubital vein.</p><p>
              <italic>Wings</italic> (Fig. <xref ref-type="fig" rid="F2">9</xref>) approximately twice as long as its maximum width, with orange red basal half, surrounded by a dark, moderately narrow, transverse semicircular band that does not reach posterior margin, with short anterior projection toward base; veins darkened in transparent apical part.</p><p>
              <italic>Hind femora</italic> (Figs <xref ref-type="fig" rid="F1">5</xref>, <xref ref-type="fig" rid="F2">10</xref>) thick, their lengths approx. 3.25 times their maximum widths; upper margins distinctly serrate and lower marginal areas expanded with irregular <!--PageBreak-->edges; upper and lower external carinulae with dark dots; inner sides blackish below upper carina and with dark crest at knee.</p><p>
              <italic>Hind tibiae</italic> (Fig. <xref ref-type="fig" rid="F2">14</xref>) blackish violet except for yellowish ring in basal third and blackish violet condyle internally; shorter than femora with ten spines on outer, eleven on inner side.</p><!--PageBreak--><p>
              <italic>Abdominal extremity</italic> (Figs <xref ref-type="fig" rid="F1">6</xref>, <xref ref-type="fig" rid="F1">7</xref>, <xref ref-type="fig" rid="F1">8</xref>) with ovipositor valves robust, short with curved apex.</p><p>The male is noted to be similar to the female but smaller in size; hind wings bright orange red; hind tibiae with a less distinct pale basal ring (<xref ref-type="bibr" rid="B11">Ingrisch 1999</xref>).</p></tp:treatment-sec><tp:treatment-sec sec-type="description" id="SECID0EYHAE"><title>Measurements.</title><p>(Table <xref ref-type="table" rid="T1">1</xref>).</p><table-wrap id="T1" position="float" orientation="portrait"><label>Table 1.</label><caption><p>Measurements (in mm) of female <italic><tp:taxon-name><tp:taxon-name-part taxon-name-part-type="genus">Pycnodictya</tp:taxon-name-part> <tp:taxon-name-part taxon-name-part-type="species">galinieri</tp:taxon-name-part> <tp:taxon-name-part taxon-name-part-type="subspecies">galinieri</tp:taxon-name-part></tp:taxon-name></italic> from Egypt (male after <xref ref-type="bibr" rid="B23">Saussure 1884</xref>).</p></caption><table id="TID0EWZAE" rules="all"><tbody><tr><th rowspan="1" colspan="1">Sex</th><th rowspan="1" colspan="1">Body</th><th rowspan="1" colspan="1">Pronotum</th><th rowspan="1" colspan="1">Elytron</th><th rowspan="1" colspan="1">Wing</th><th rowspan="1" colspan="1">Hind femur</th><th rowspan="1" colspan="1">Hind tibia</th></tr><tr><td rowspan="1" colspan="1">♀ (mm)</td><td rowspan="1" colspan="1">33</td><td rowspan="1" colspan="1">9</td><td rowspan="1" colspan="1">28</td><td rowspan="1" colspan="1">27</td><td rowspan="1" colspan="1">17.5</td><td rowspan="1" colspan="1">15</td></tr><tr><td rowspan="1" colspan="1">♂ (mm)</td><td rowspan="1" colspan="1">25</td><td rowspan="1" colspan="1">7</td><td rowspan="1" colspan="1">26</td><td rowspan="1" colspan="1">-</td><td rowspan="1" colspan="1">16</td><td rowspan="1" colspan="1">-</td></tr></tbody></table></table-wrap></tp:treatment-sec><tp:treatment-sec sec-type="distribution" id="SECID0ECLAE"><title>Distribution.</title><p>Afrotropical species distributed along the Indian Ocean in the eastern half of the African continent from Sudan in the north to South Africa (<xref ref-type="bibr" rid="B12">Johnston 1956</xref>, <xref ref-type="bibr" rid="B13">1968</xref>; <xref ref-type="bibr" rid="B6">Dirsh 1965</xref>; <xref ref-type="bibr" rid="B7">Eades et al. 2016</xref>), expanding north eastwards to the south of the Arabian Peninsula to Yemen (<xref ref-type="bibr" rid="B11">Ingrisch 1999</xref>) and Oman (<xref ref-type="bibr" rid="B20">Popov 1980</xref>), and reaching, with the new record presented here, the southern corner of Egypt at the Red Sea (Figs <xref ref-type="fig" rid="F3">15</xref>, <xref ref-type="fig" rid="F4">16</xref>).</p><fig id="F3" position="float" orientation="portrait"><label>Figure 15.</label><caption><p>Map of the known country records of <italic><tp:taxon-name><tp:taxon-name-part taxon-name-part-type="genus">Pycnodictya</tp:taxon-name-part> <tp:taxon-name-part taxon-name-part-type="species">galinieri</tp:taxon-name-part> <tp:taxon-name-part taxon-name-part-type="subspecies">galinieri</tp:taxon-name-part></tp:taxon-name></italic>.</p></caption><graphic xmlns:xlink="http://www.w3.org/1999/xlink" xlink:href="zookeys-630-105-g003.jpg" position="float" orientation="portrait" xlink:type="simple" id="oo_110259.jpg"/></fig><fig id="F4" position="float" orientation="portrait"><label>Figure 16.</label><caption><p>Map of Egypt showing the local distribution of <italic><tp:taxon-name><tp:taxon-name-part taxon-name-part-type="genus">Pycnodictya</tp:taxon-name-part> <tp:taxon-name-part taxon-name-part-type="species">galinieri</tp:taxon-name-part> <tp:taxon-name-part taxon-name-part-type="subspecies">galinieri</tp:taxon-name-part></tp:taxon-name></italic>.</p></caption><graphic xmlns:xlink="http://www.w3.org/1999/xlink" xlink:href="zookeys-630-105-g004.jpg" position="float" orientation="portrait" xlink:type="simple" id="oo_110260.jpg"/></fig><!--PageBreak--><!--PageBreak--></tp:treatment-sec><ref-list><ref id="B11"><mixed-citation xmlns:xlink="http://www.w3.org/1999/xlink" xlink:type="simple">
          <person-group><name name-style="western"><surname>Ingrisch</surname><given-names>S</given-names></name></person-group> (<year>1999</year>) <article-title>Orthopteroid Insects of Yemen.</article-title> <source>Esperiana, Buchreihe zur Entomologie Bd</source> <volume>7</volume>: <fpage>349</fpage>–<lpage>376</lpage>.</mixed-citation></ref><ref id="B23"><mixed-citation xmlns:xlink="http://www.w3.org/1999/xlink" xlink:type="simple">
          <person-group><name name-style="western"><surname>Saussure</surname><given-names>H</given-names></name></person-group> (<year>1884</year>) <article-title>Prodromus Oedipodiorum, Insectorum ex ordine Orthopterorum.</article-title> <source>Mémoires de la Société de physique et d’histoire Naturelle de Genève</source> <volume>28</volume>(<issue>9</issue>): <fpage>1</fpage>–<lpage>256</lpage>.</mixed-citation></ref><ref id="B12"><mixed-citation xmlns:xlink="http://www.w3.org/1999/xlink" xlink:type="simple">
          <person-group><name name-style="western"><surname>Johnston</surname><given-names>HB</given-names></name></person-group> (<year>1956</year>) <source>Annotated catalogue of African grasshoppers.</source> <publisher-name>Cambridge University Press</publisher-name>, <publisher-loc>Cambridge</publisher-loc>, <size units="page">833 pp</size>.</mixed-citation></ref><ref id="B13"><mixed-citation xmlns:xlink="http://www.w3.org/1999/xlink" xlink:type="simple">
          <person-group><name name-style="western"><surname>Johnston</surname><given-names>HB</given-names></name></person-group> (<year>1968</year>) <source>Annotated catalogue of African grasshoppers supplement.</source> <publisher-name>Cambridge University Press</publisher-name>, <publisher-loc>Cambridge</publisher-loc>, <size units="page">448 pp</size>.</mixed-citation></ref><ref id="B6"><mixed-citation xmlns:xlink="http://www.w3.org/1999/xlink" xlink:type="simple">
          <person-group><name name-style="western"><surname>Dirsh</surname><given-names>VM</given-names></name></person-group> (<year>1965</year>) <source>The African Genera of <tp:taxon-name><tp:taxon-name-part taxon-name-part-type="superfamily">Acridoidea</tp:taxon-name-part></tp:taxon-name>.</source> <publisher-name>Cambridge University Press</publisher-name>, <publisher-loc>Cambridge</publisher-loc>, <size units="page">579 pp</size>.</mixed-citation></ref><ref id="B7"><mixed-citation xmlns:xlink="http://www.w3.org/1999/xlink" xlink:type="simple">
          <person-group><name name-style="western"><surname>Eades</surname><given-names>DC</given-names></name><name name-style="western"><surname>Otte</surname><given-names>D</given-names></name><name name-style="western"><surname>Cigliano</surname><given-names>MM</given-names></name><name name-style="western"><surname>Braun</surname><given-names>H</given-names></name></person-group> (<year>2016</year>) <source><tp:taxon-name><tp:taxon-name-part taxon-name-part-type="order">Orthoptera</tp:taxon-name-part></tp:taxon-name> Species File Online (OSF)</source>. <ext-link xlink:type="simple" ext-link-type="uri" xlink:href="http://Orthoptera.SpeciesFile.org">http://Orthoptera.SpeciesFile.org</ext-link> <comment>[Version 5.0/5.0, retrieval date]</comment></mixed-citation></ref><ref id="B20"><mixed-citation xmlns:xlink="http://www.w3.org/1999/xlink" xlink:type="simple">
          <person-group><name name-style="western"><surname>Popov</surname><given-names>GB</given-names></name></person-group> (<year>1980</year>) <article-title><tp:taxon-name><tp:taxon-name-part taxon-name-part-type="superfamily">Acridoidea</tp:taxon-name-part></tp:taxon-name> of Eastern Arabia.</article-title> <source>Journal of Oman Studies special Report, Muscat</source> <volume>2</volume>: <fpage>113</fpage>–<lpage>148</lpage>.</mixed-citation></ref></ref-list></tp:taxon-treatment>
